# Supplementary material for: PDZD8 interacts with Protrudin and Rab7 at ER-late endosome membrane contact sites associated with mitochondria
Source: Nat Commun. 2020 Jul 20;11:3645. doi: 10.1038/s41467-020-17451-7 (PMC7371716; doi:10.1038/s41467-020-17451-7)
Supplement: Supplementary file 9 — Source Data [file 41467_2020_17451_MOESM9_ESM.xlsx]

## Sheet: Figure1
Figure 1A
Mass spectrometry analysis results for the interactomes of PDZD8 and Protrudin are provided as:
supplementary Data File 1
Supplementary Data File 2.
Source data are available via ProteomeXchange with identifier PXD015523 [http://www.ebi.ac.uk/pride/archive/projects/PXD015523].
Figure 1B
													anti- beta Actin (Abcam Ab8224; 1:2000)
													anti-Protrudin (ProteinTech 12680-1-AP; 1:2000)
													anti-GFP (Abcam Ab290; 1:2000)

## Sheet: Figure2
Figure 2D
LFQ intensity Control 1	LFQ intensity Control 2	LFQ intensity Control 3	LFQ intensity PDZD8 1	LFQ intensity PDZD8 2	LFQ intensity PDZD8 3	Student's T-test Significant Control_PDZD8	-Log Student's T-test p-value Control_PDZD8	p-value	Student's T-test q-value Control_PDZD8	Student's T-test Difference Control_PDZD8	Student's T-test Test statistic Control_PDZD8	Protein IDs	Majority protein IDs	Protein names	Gene names	PDZD8 HCT116
22.8598	23.6829	22.9984	24.5526	24.6312	24.2786	+	2.3438	0.00453106	0.0440513	-1.30709	-3.47654	P51149;C9J8S3;C9J592;C9IZZ0;C9J4V0;C9J4S4;C9J7D1	P51149;C9J8S3;C9J592;C9IZZ0;C9J4V0	Ras-related protein Rab-7a	RAB7A
LFQ intensity Cont_noAb_1	LFQ intensity Cont_noAb_2	LFQ intensity Cont_noAb_3	LFQ intensity Cont_aPDZD8_1	LFQ intensity Cont_aPDZD8_2	LFQ intensity Cont_aPDZD8_3	Student's T-test Significant Cont_noAb_Cont_aPDZD8	-Log Student's T-test p-value Cont_noAb_Cont_aPDZD8	p-value	Student's T-test q-value Cont_noAb_Cont_aPDZD8	Student's T-test Difference Cont_noAb_Cont_aPDZD8	Student's T-test Test statistic Cont_noAb_Cont_aPDZD8	T: Protein IDs	T: Majority protein IDs	T: Protein names	T: Gene names	PDZD8 Fibroblasts
22.4077	21.7225	23.1456	25.3549	25.296	24.9343	+	2.82017	0.00151297	0.0497143	-2.76983	-1.13917	P51149;C9J4V0;C9J8S3;C9IZZ0;C9J4S4;C9J592;C9J7D1	P51149;C9J4V0;C9J8S3;C9IZZ0;C9J4S4;C9J592	Ras-related protein Rab-7a	RAB7A
LFQ intensity Control 1	LFQ intensity Control 2	LFQ intensity Control 3	LFQ intensity ZFYVE27 1	LFQ intensity ZFYVE27 2	LFQ intensity ZFYVE27 3	Student's T-test Significant Control_ZFYVE27	-Log Student's T-test p-value Control_ZFYVE27	p-value	Student's T-test q-value Control_ZFYVE27	Student's T-test Difference Control_ZFYVE27	Student's T-test Test statistic Control_ZFYVE27	Protein IDs	Majority protein IDs	Protein names	Gene names	Protrudin HCT116
22.8598	23.6829	22.9984	25.6177	25.1757	25.4448	+	3.14381	0.000718108	0.00607843	-2.23241	-5.797	P51149;C9J8S3;C9J592;C9IZZ0;C9J4V0;C9J4S4;C9J7D1	P51149;C9J8S3;C9J592;C9IZZ0;C9J4V0	Ras-related protein Rab-7a	RAB7A
LFQ intensity cont_1	LFQ intensity cont_2	LFQ intensity cont_3	LFQ intensity ZFYVE27_1	LFQ intensity ZFYVE27_2	LFQ intensity ZFYVE27_3	C: Student's T-test Significant cont_ZFYVE27	-Log Student's T-test p-value cont_ZFYVE27	p-value	Student's T-test q-value cont_ZFYVE27	Student's T-test Difference cont_ZFYVE27	Student's T-test Test statistic cont_ZFYVE27	T: Protein IDs	T: Majority protein IDs	T: Protein names	T: Gene names	Protrudin HEK293
26.5219	24.3934	24.2173	26.8658	26.8975	26.9808	+	1.48714	0.0325732	0.0486515	-1.87051	-2.22315	P51149;C9J8S3;C9IZZ0;C9J592;C9J4V0;C9J4S4;C9J7D1	P51149;C9J8S3;C9IZZ0;C9J592;C9J4V0	Ras-related protein Rab-7a	RAB7A
Figure 2F
	anti- beta Actin (Abcam Ab8224; 1:2000)
	anti-GFP (Abcam Ab290; 1:2000)
	anti-Rab7 (Cell Signaling Technology D95F2; 1:2000)

## Sheet: Figure4
Figure 4B
											anti- beta Actin (Abcam Ab8224; 1:2000)
											anti-Protrudin (ProteinTech 12680-1-AP; 1:2000)
											anti-GFP (Abcam Ab290; 1:2000)

## Sheet: Supp Fig 1 
Supplementary Figure 1
	anti-PDZD8 (Obtained from Prof. J. Sodroski's lab [Zhang 2015, 1:2500])
	anti-GFP (Abcam Ab290; 1:2000)

## Sheet: Supp Fig 2
Suplementary Figure 2B
	U2OS cells transiently expressing PDZD8-GFP				U2OS cells transiently expressing PDZD8-GFP+mCh-Rab7
	cell	number of PDZD8 labeled endosome per cell			cell	number of PDZD8 labeled endosome per cell
	1	1			1	97
	2	6			2	104
	3	1			3	62
	4	1			4	35
	5	4			5	66
	6	1			6	101
	7	3			7	39
	8	1			8	94
	9	5			9	44
	10	1			10	37
	11	2			11	97
	12	1			12	98
	13	4			13	92
	14	2			14	33
	15	4			15	35
	16	3			16	56
	17	3			17	77
	18	4			18	33
	19	3			19	75
	20	1			20	39
	mean	2.55			mean	65.7
	SD	1.57196			SD	27.4094
	Min	1			Min	33
	Q1	1			Q1	38.5
	Median	2.5			Median	64
	Q3	4			Q3	94.75
	Max	6			Max	104

## Sheet: Supp Fig 4 
Supplementary Figure 4
U2OS cells transiently expressing PDZD8-GFP+mCh-Rab7
cell #					1	2	3	4	5	6	7	8
number of endosomes overlapp mito signal					52	66	66	48	50	56	52	25
number of endosomes that do NOT overlapp mito signal					16	21	15	17	19	24	28	9
U2OS cells transiently expressing PDZD8-GFPDCC+mCh-Rab7
cell #					1	2	3	4	5	6	7	8
number of endosomes overlapp mito signal					30	12	30	13	19	29	32	32
number of endosomes that do NOT overlapp mito signal					68	62	53	42	62	112	51	59

## Sheet: Supp Fig 7
Uncropped original scans for the Western blots appearing in Figures 1B, 2F,4B and Supplementary Figure 1 are provided in Supplementary Figure 7.
Primary antibodies:
anti- beta Actin (Abcam Ab8224; 1:2000)
anti-PDZD8 (Obtained from Prof. J. Sodroski's lab [Zhang 2015, 1:2500])
anti-Protrudin (ProteinTech 12680-1-AP; 1:2000)
anti-GFP (Abcam Ab290; 1:2000)
anti-Rab7 (Cell Signaling Technology D95F2; 1:2000)
Secondary antibodies:
Goat anti-Rabbit lgG H&L 680 (Abcam Ab216777; 1:10000)
Goat anti-Mouse lgG H&L 680 (Abcam Ab216776; 1:10000),
IRDye 800CW Goat anti-Rabbit lgG (LI-COR Biosciences 926-3211; 1:10000)
IRDye 680RD Goat anti-mouse lgG (LI-COR Biosciences 926-68070; 1:10000)
